# Supplementary material for: PacDOCK: A Web Server for Positional Distance-Based and Interaction-Based Analysis of Docking Results
Source: Molecules. 2022 Oct 14;27(20):6884. doi: 10.3390/molecules27206884 (PMC9610523; doi:10.3390/molecules27206884)
Supplement: Supplementary file 1 [file molecules-27-06884-s001.zip]

Archive with 1 entries (1 files):
- molecules-1908741-supplementary.pdf
